# Supplementary material for: A hybrid scheduling approach for mega event transportation: integrating harmony search and black widow optimization
Source: PeerJ Comput Sci. 2024 Dec 10;10:e2526. doi: 10.7717/peerj-cs.2526 (PMC11784756; doi:10.7717/peerj-cs.2526)
Supplement: Supplemental Information 2 [file peerj-cs-10-2526-s002.zip]

Archive with 3 entries (3 files):
- Algo_Sc1.m
- msopen.m
- xls_check_if_open.m
