# Supplementary material for: A hybrid scheduling approach for mega event transportation: integrating harmony search and black widow optimization
Source: PeerJ Comput Sci. 2024 Dec 10;10:e2526. doi: 10.7717/peerj-cs.2526 (PMC11784756; doi:10.7717/peerj-cs.2526)
Supplement: Supplemental Information 2 [file peerj-cs-10-2526-s002.zip › Algo_Sc1.m]

function AlgoSc1() 

%Global Variables 
global LocNo Percentage  RIPTT HMS    HM NewH    filename2  AllProg  MPCounters     SPCounters                 
global IniImprovization   BestTcost BestNHMPCounters ResSlotAllProg   RunResults    BestCostandLoc WorstCostandLoc   TotalSlots   M1 M2 M3 M4 M5 MaxISItr Ini_BestCost Ini_bestTimeTable Ini_bestMPCounters Ini_bestSPCounters Ini_bestPrintSummary Ini_bestIniImprovization
clear all;  clc;  tic

%Setting Problem variables 
AllProg=[1 0 0 0 0 0 0; 1 1 0 0 0 0 0; 1 1 1 0 0 0 0; 0 1 0 0 0 0 0; 0 1 1 0 0 0 0; 0 0 1 0 0 0 0; 1 1 1 1 0 0 0;    1 1 1 1 1 0 0;  1 1 1 1 1 1 0; 0 1 1 1 0 0 0; 0 1 1 1 1 0 0;  0 1 1 1 1 1 0;  0 0 1 1 0 0 0; 0 0 1 1 1 0 0; 0 0 1 1 1 1 0;  1 1 1 1 1 1 1;           0 1 1 1 1 1 1; 0 0 1 1 1 1 1; 0 0 0 1 0 0 0; 0 0 0 1 1 0 0; 0 0 0 1 1 1 0; 0 0 0 0 1 0 0; 0 0 0 0 1 1 0; 0 0 0 0 0 1 0; 0 0 0 1 1 1 1; 0 0 0 0 1 1 1; 0 0 0 0 0 1 1;];            
ResSlotAllProg=[1 2 3 1 2 1 4 5 6 3 4 5 2 3 4 7 6 5 1 2 3 1 2 1 4 3 2];

%Setting the Harmony Memory Size Counter  
for HMSC=1:4 
if HMSC==1 HMS=5; elseif  HMSC==2 HMS=20;  elseif  HMSC==3 HMS=50; elseif  HMSC==4 HMS=100; end;

%% Parameter Settings
HMCR=0.5;
PAR=0.3;
Run=30;
MaxImpItr=1000;
%%

% M(1,1) for minimus percentage of programs, M(1,2) is the desired percentage
M1(1,1)=0.02; M1(1,2)=0.2;     M2(1,1)=0.03; M2(1,2)=0.5;      M3(1,1)=0.05; M3(1,2)=0.2;     M4(1,1)=0.01; M4(1,2)=0.01;   M5(1,1)=0.01; M5(1,2)=0.09;
 
filename2 = strcat('Algo1_',num2str(HMS),'HMS_',num2str(HMCR),'HMCR_',num2str(PAR),'PAR.xlsx');
 
LocNo=100;
Timeslots=7;
TotalSlots=Timeslots*LocNo;
Percentage=[TotalSlots*M1(1,1),TotalSlots*M2(1,1),TotalSlots*M3(1,1),TotalSlots*M4(1,1),TotalSlots*M5(1,1),nan; TotalSlots*M1(1,2),TotalSlots*M2(1,2),TotalSlots*M3(1,2),TotalSlots*M4(1,2),TotalSlots*M5(1,2),nan;]; % 1. Desire Percentage of each Program  2.Intial Satisfied Percentage (5 programs + 1 nan)

MaxISItr=1000;

RunResults=nan(Run,11); 

Ini_BestCost=nan(HMS);Ini_bestTimeTable=nan(HMS);Ini_bestMPCounters=nan(HMS);Ini_bestSPCounters=nan(HMS);Ini_bestPrintSummary=nan(HMS);Ini_bestIniImprovization=nan(HMS);  
BestImprovization= zeros(MaxImpItr,1);

INIbestTimeTable=nan;  INIbestIniImprovization=nan;
BestTcost= inf; BestNHMPCounters= nan;
for P_Run=1 : Run
    
  %%%%%%%%%%%%%%%%%%%%%%%%%  Building Initial Solutions Stage %%%%%%%%%%%%%%%%%%%%%
   INIBestCostandLoc=inf(1,2);    WorstCostandLoc=inf(1,2); 
   for BI=1 :HMS
     [Ini_BestCost,Ini_bestTimeTable,Ini_bestMPCounters,Ini_bestSPCounters,Ini_bestPrintSummary,Ini_bestIniImprovization]= BuildingInitialSol();
     HM{BI}=[{Ini_BestCost},{Ini_bestTimeTable},{Ini_bestMPCounters},{Ini_bestSPCounters},{Ini_bestPrintSummary},{Ini_bestIniImprovization}] ; %Ini_BestCost ???????? Ini_bestTimeTable ?????? ????? ??????Ini_bestSPCounters ??? ????? ???????? Ini_bestSPCounters ??????? ??????? ????????? Ini_bestPrintSummary ??? ?? ?????? ?? ??? ??????? ????????? Ini_bestIniImprovization 
     fprintf('Building Initial Solution: %d    Cost ---- > %d         %.2f    %.2f    %.2f    %.2f    %.2f  Unallocated: %d  \n',BI, Ini_BestCost, Ini_bestMPCounters(2,1 ),Ini_bestMPCounters(2,2 ),Ini_bestMPCounters(2,3 ),Ini_bestMPCounters(2,4 ),Ini_bestMPCounters(2,5 ), sum(sum(isnan(Ini_bestTimeTable(:,1:6)))) );
    
 
     if BI==1 INIBestCostandLoc(1,1)=Ini_BestCost; INIBestCostandLoc(1,2)=BI;  WorstCostandLoc(1,1)=Ini_BestCost; WorstCostandLoc(1,2)=BI; end;      if Ini_BestCost < INIBestCostandLoc(1,1) INIBestCostandLoc(1,1)=Ini_BestCost; INIBestCostandLoc(1,2)=BI;  INIbestTimeTable=Ini_bestTimeTable;  INIbestIniImprovization=Ini_bestIniImprovization; INIbestMPCounters=Ini_bestMPCounters; INIbestSPCounters=Ini_bestSPCounters; INIbestPrintSummary=Ini_bestPrintSummary; end;      if Ini_BestCost > WorstCostandLoc(1,1) WorstCostandLoc(1,1)=Ini_BestCost; WorstCostandLoc(1,2)=BI; end;
   end%BI

  
   
   
  %%%%%%%%%%%%%%%%%%%%%%%%%  Improvisation Stage %%%%%%%%%%%%%%%%%%%%%
   % set initial current cost 
   CurrentCost=inf; 
   CurrentImprovization= zeros(MaxImpItr,1);
   
   %Building New Harmony   
   for Improvisation=1 :MaxImpItr
       if Improvisation>=70
           Improvisation;
       end
       NewH=nan(LocNo,Timeslots);    NH=nan;       NH_bestSPCounters=nan;  
       SummaryTABLE ={{0,0},{0,0},{0,0},{0,0},{0,0},{nan,7}}; % first value referes to the times of program in current location in LocNo ; the second value referes to the no of slots reserved by the current program. 
       for su=1:LocNo-1   SummaryTABLE= [SummaryTABLE;{{0,0},{0,0},{0,0},{0,0},{0,0},{nan,7}}]; end %initial values ; 7 represents the no of unallocated slots 
     
       for LN=1:LocNo
         if rand() <HMCR  % Memory consideration
                RndH=randi(HMS);
                NewH(LN,1:Timeslots)=  HM{RndH}{2}(LN,1:Timeslots);  %it recalculate at the end of building the NH --> SummaryTABLE{LN,1}{1}= HM{1,RndH}{1,5}{LN,1};   SummaryTABLE{LN,1}{2}= HM{1,RndH}{1,5}{LN,2}; SummaryTABLE{LN,2}{1}= HM{1,RndH}{1,5}{LN,3};   SummaryTABLE{LN,2}{2}= HM{1,RndH}{1,5}{LN,4}; SummaryTABLE{LN,3}{1}= HM{1,RndH}{1,5}{LN,5};   SummaryTABLE{LN,3}{2}= HM{1,RndH}{1,5}{LN,6}; SummaryTABLE{LN,4}{1}= HM{1,RndH}{1,5}{LN,7};   SummaryTABLE{LN,4}{2}= HM{1,RndH}{1,5}{LN,8};  SummaryTABLE{LN,5}{1}= HM{1,RndH}{1,5}{LN,9};   SummaryTABLE{LN,5}{2}= HM{1,RndH}{1,5}{LN,10};  SummaryTABLE{LN,6}{1}= HM{1,RndH}{1,5}{LN,11};  SummaryTABLE{LN,6}{2}= HM{1,RndH}{1,5}{LN,12};  

                if rand() <PAR  % Pich Adjustment rate
                    %select 2 subslots randomly                 
                    SlotStartLoc=randi(6); SlotEndLoc=randi(6);  if SlotStartLoc > SlotEndLoc te=SlotStartLoc; SlotStartLoc=SlotEndLoc; SlotEndLoc=te; end;

                    % find the first slot of selected program 
                    while SlotStartLoc~=1   if  NewH(LN,SlotStartLoc)~=NewH(LN,SlotStartLoc-1) &&  ~isnan(NewH(LN,SlotStartLoc-1))  break;   else  SlotStartLoc=SlotStartLoc-1;end;  end;%while
                    % find the last slot of selected program 
                    while SlotEndLoc~=7     if  NewH(LN,SlotEndLoc)~=NewH(LN,SlotEndLoc+1) &&  ~isnan(NewH(LN,SlotEndLoc+1))    break;  else SlotEndLoc=SlotEndLoc+1;   end;  end;%while  

                    %return the Sub main program and ignore the prgogram that offers only one slot 
                    SelectedSProg=floor(NewH(LN,SlotStartLoc)/1000);
                    PARrand=rand();
                     
                    if SelectedSProg==1 || SelectedSProg==4 || SelectedSProg==6 || SelectedSProg==19 || SelectedSProg==22 || SelectedSProg==24 || SelectedSProg==27
                       continue;
                    end                  
                    %make all select slots nan preparing for assigning new subprograms
                    for asignnan=SlotStartLoc:SlotEndLoc  NewH(LN,asignnan)=nan;     end % no need to find current Major program (any value is acceptable since we recalculate it down again) CurrentMP= ReturnrndMProg(SelectedSProg); %return the Major or Main Program that sub program is belonging
                    SlotEndLoc2=SlotEndLoc; if SlotEndLoc==7 SlotEndLoc2=6; end;

                    %Fill The nan Slots with random sub programs
                    while sum(sum(isnan(NewH(LN,SlotStartLoc:SlotEndLoc2)))) > 0  %check only first 6 slots as the 7th slot is not necessary to be filled (after Fajer) 
                       rndSP= randi(size(AllProg,1),1,1); %select random sub program 1-27
                       rndMP= ReturnrndMProg(rndSP); %return the Major or Main Program that sub program is belonging
                       %Check the availability of assigning a selected prog to a certain slots  
                       CheckFilling2=ReturnCheckFillingStartEnd(AllProg(rndSP,:),NewH(LN,:),SlotStartLoc,SlotEndLoc);
                       if CheckFilling2==1
                          %Filling Assign Function
                          [NewH,~,~,~,SummaryTABLE,~] =FillingSlot(NewH,LN,AllProg,rndSP,MPCounters,SPCounters,rndMP,SummaryTABLE,0);
                       end
                    end %end while
              end% end if PAR
                
                
          else  % Random consideration
               while sum(sum(isnan(NewH(LN,1:6)))) > 0  %check only first 6 slots as the 7th slot is not necessary to be filled (after Fajer) 
                 rndSP= randi(size(AllProg,1),1,1); %select random sub program 1-27
                 %Check the availability of assigning a selected prog to a a location t 
                  CheckFilling=ReturnCheckFilling(AllProg(rndSP,:),NewH(LN,:));
                  if CheckFilling==1
                    rndMP= ReturnrndMProg(rndSP); %return the Major or Main Program that sub program is belonging
                    %Filling Assign Function
                    [NewH,~,~,~,SummaryTABLE,~] =FillingSlot(NewH,LN,AllProg,rndSP,MPCounters,SPCounters,rndMP,SummaryTABLE,0);
                  end
               end %end while
         end % if rand
             
       end% for LN   

       NH_bestSPCounters=ReComputeSPCounter(NewH); 

       %to rearrange the values of Groups % because the selected slots containing different groups from different harmonies need to renumbering the groups   
       NH=ReNumberingGroupsofNH(NewH); 
       [InfSPTT2,SPrgCounts2] = ReturnSubProgTTInfo(NH,NH_bestSPCounters);    % InfSPTT2: list the reserved slots by every subprogram exist for all locations % SPrgCounts2 ????? ??????? ??????? ??????? ???????

        NHMPCounters =ReturnNHMPCounters(NH_bestSPCounters); % ??? ??????? ???????? ????? ?? ????
        NHPrintSummary=ReturnNHPrintSummary(NH);% how many reserved slots per main program p1-p5
        CurrentCost=ComputeCost(NH, NHMPCounters,NHPrintSummary); % ???? ??????? ??????? ???? ?????? 
 

      %%%%%%%%%%%%%%%%%%%%%%%%%  update HM Stage %%%%%%%%%%%%%%%%%%%%%
       if CurrentCost<= WorstCostandLoc(1,1) 
           WL=WorstCostandLoc(1,2);
           HM{1,WL}{1}=CurrentCost;
           HM{1,WL}{2}=NH;
           HM{1,WL}{3}=NHMPCounters;
           HM{1,WL}{4}=NH_bestSPCounters;
           HM{1,WL}{5}=NHPrintSummary;   
           [BestCostandLoc,WorstCostandLoc]=ReFindBWCost(HM);
           fprintf('Imp: %d\t',Improvisation);
           fprintf('BestCost: %d\t',BestCostandLoc(1,1));
           fprintf('CurCost: %d\t' ,CurrentCost);
           %fprintf('BstCost: %d\t' ,BestCostandLoc(1));  
           fprintf('%%1: %.2f\t' ,NHMPCounters(2,1));fprintf('%%2: %.2f\t' ,NHMPCounters(2,2));fprintf('%%3: %.2f\t' ,NHMPCounters(2,3));fprintf('%%4: %.2f\t' ,NHMPCounters(2,4));fprintf('%%5: %.2f\t' ,NHMPCounters(2,5));                 
           fprintf('UnAlocdSlt: %d\t' ,sum(sum(isnan(HM{1,BestCostandLoc(1,2)}{2}(:,1:6)))));   fprintf('#BstCurPrg:%d,'',%d\n',sum(HM{1,BestCostandLoc(1,2)}{3}(1,:)),sum(NHMPCounters(1,:)));            
 

       end % update HM contents

       if Improvisation==1 CurrentImprovization(Improvisation,1)=CurrentCost; else  CurrentImprovization(Improvisation,1)=min(CurrentImprovization(Improvisation-1,1), CurrentCost); end;
   end%   for Improvisation

   
  %%%%%%%%%%%%%%%%%%%%%%%%%  Record Results %%%%%%%%%%%%%%%%%%%%%
   if P_Run ==1 
      BestLocHM=             BestCostandLoc(1,2);
      BestTcost=             HM{1,BestLocHM}{1};
      BestH=                 HM{1,BestLocHM}{2};
      BestNHMPCounters=      HM{1,BestLocHM}{3};
      BestNH_bestSPCounters= HM{1,BestLocHM}{4};
      BestNHPrintSummary=    HM{1,BestLocHM}{5};   
      BestImprovization=     CurrentImprovization;
       
   else
       if  HM{1,BestCostandLoc(1,2)}{1} < BestTcost 
          BestLocHM=             BestCostandLoc(1,2);
          BestTcost=             HM{1,BestLocHM}{1};
          BestH=                 HM{1,BestLocHM}{2};
          BestNHMPCounters=      HM{1,BestLocHM}{3};
          BestNH_bestSPCounters= HM{1,BestLocHM}{4};
          BestNHPrintSummary=    HM{1,BestLocHM}{5};   
          BestImprovization=     CurrentImprovization;
       end
   end
   
    %print best results of current run  
    RunResults(P_Run,1)=HM{1,BestCostandLoc(1,2)}{1};  RunResults(P_Run,2:6)=HM{1,BestCostandLoc(1,2)}{3}(1,:); RunResults(P_Run,7:11)=HM{1,BestCostandLoc(1,2)}{3}(2,:); 
    [P_Run  RunResults(P_Run,1) sum(RunResults(P_Run,2:6)) sum(sum(isnan(HM{1,BestCostandLoc(1,2)}{2}(:,1:6))))] % current run   cost   num of reserved slots
    RunResults(P_Run,2:11)

end % Run
    


tEnd=(toc/60)/Run;
    
  [InfSPTT2,SPrgCounts2] = ReturnSubProgTTInfo(BestH,BestNH_bestSPCounters); 
  PrintResults(LocNo,BestH,BestNHMPCounters,BestNH_bestSPCounters,BestNHPrintSummary,InfSPTT2,SPrgCounts2,RunResults,BestImprovization,tEnd);


end% 


%%%%%%%%%%%%%%%%%%%%%%%%%%%%%%%%%%%%%%%%%%%%%%%%%%%%%% Start BuildingInitialSol Start %%%%%%%%%%%%%%%%%%%%%%%%%%%%%%%%%%%%%%%%%%%%%%%%%%%%%%%%%%%%%%%%%%%%%%%%%%%%
%%%%%%%%%%%%%%%%%%%%%%%%%%%%%%%%%%%%%%%%%%%%%%%%%%%%%%%%%%%%%%%%%%%%%%%%%%%%%%%%%%%%%%%%%%%%%%%%%%%%%%%%%%%%%%%%%%%%%%%%%%%%%%%%%%%%%%%%%%%%%%%%%%%%%%%%%%%%%%%%%%
function [IniBestCost,bestTimeTable,bestMPCounters,bestSPCounters,bestPrintSummary,bestIniImprovization] =BuildingInitialSol()
    
MPCounters=zeros(2,5);
SPCounters=[1000,2000,3000,4000,5000,6000,7000,8000,9000,10000,11000,12000,13000,14000,15000,16000,17000,18000,19000,20000,21000,22000,23000,24000,25000,26000,27000; 0,0,0,0,0,0,0,0,0,0,0,0,0,0,0,0,0,0,0,0,0,0,0,0,0,0,0];
TimeTable= nan(LocNo,  7); %7 slots
SummaryTable ={{0,0},{0,0},{0,0},{0,0},{0,0},{nan,7}}; % first value referes to the times of program in current location in LocNo ; the second value referes to the no of slots reserved by the current program. 
for su=1:LocNo-1   SummaryTable= [SummaryTable;{{0,0},{0,0},{0,0},{0,0},{0,0},{nan,7}}]; end %initial values ; 7 represents the no of unallocated slots 
RIPTT=nan;
IniImprovization= nan(MaxISItr,2); 

 
Initial_CurrentCost=Inf;     IniBestCost=Inf; 

I=0;
 
     I=I+1;

 for location=1: size(TimeTable,1)
    
     rndMPro= randi([1 7],1);  %mod(location,5)+1;
     if        rndMPro==1  rndSProg= randi([1 6],1);
     elseif    rndMPro==2  rndSProg= randi([7 15],1);
     elseif    rndMPro==3  rndSProg= randi([16 18],1);
     elseif    rndMPro==4  rndSProg= randi([19 24],1);
     elseif    rndMPro==5  rndSProg= randi([25 27],1);
     elseif    rndMPro==6  rndMPro=2;    rndSProg= randi([7 15],1);
     else
                           rndMPro=3;    rndSProg= randi([16 18],1);
     end
         
    % rndSProg= randi(size(AllProg,1),1,1); %select random sub program 1-27
    
    
    
    %Check the availability of assigning a selected prog to a a location t 
    CheckFilling=ReturnCheckFilling(AllProg(rndSProg,:),TimeTable(location,:));
    if CheckFilling==1
        rndMPro= ReturnrndMProg(rndSProg); %return the Major or Main Program that sub program is belonging
        NewTimeTable=nan;
        %Filling Assign Function
        [NewTimeTable,NewMPCounters,NewSPCounters,NewCost,NewSummaryTable,PrintSummary] =FillingSlot(TimeTable,location,AllProg,rndSProg,MPCounters,SPCounters,rndMPro,SummaryTable,1);

        %evaluation
         %if NewCost<= Initial_CurrentCost
            TimeTable=nan;    TimeTable=NewTimeTable;
            MPCounters=nan;   MPCounters=NewMPCounters; 
            SPCounters=nan;   SPCounters=NewSPCounters;   
            SummaryTable=nan; SummaryTable=NewSummaryTable;
            Initial_CurrentCost=NewCost;
         %end
        %record the newcost value 
        IniImprovization(I,1)=Initial_CurrentCost; IniImprovization(I,2)=sum(MPCounters(1,:));
        %To stop redundancy after 10 subsequent costs of the same value occur
        if I >= MaxISItr break;  end;
        if  I> 10 && I<(MaxISItr-10) 
             if(IniImprovization(I,1)-IniImprovization(I-10,1))==0
                break;
             end
        end     
    end% if CheckFilling 
 end% for location

 

    if I==1
        [InfSPTT, SPrgCounts]=ReturnSubProgTTInfo(TimeTable,SPCounters);  
        IniBestCost = Initial_CurrentCost;
        bestTimeTable=nan(LocNo,  7);          bestTimeTable=TimeTable;
        bestMPCounters=zeros(2,5);             bestMPCounters=MPCounters;
        bestSPCounters=nan;                    bestSPCounters=SPCounters;
        bestPrintSummary=[];                   bestPrintSummary=PrintSummary;        
        bestIniImprovization=nan(MaxISItr,1);  bestIniImprovization=IniImprovization;     

    else
        if Initial_CurrentCost<IniBestCost 
            InfSPTT=nan; SPrgCounts=nan;
            [InfSPTT, SPrgCounts]=ReturnSubProgTTInfo(TimeTable,SPCounters);  
            IniBestCost = Initial_CurrentCost;
            bestTimeTable=nan(LocNo,  7);          bestTimeTable=TimeTable;
            bestMPCounters=zeros(2,5);             bestMPCounters=MPCounters;
            bestSPCounters=nan;                    bestSPCounters=SPCounters;
            bestPrintSummary=[];                   bestPrintSummary=PrintSummary;
            bestIniImprovization(I,1)=Initial_CurrentCost;   bestIniImprovization(I,2)=sum(MPCounters(1,:));
        else
            bestIniImprovization(I,1)=bestIniImprovization(I-1,1);   bestIniImprovization(I,2)=bestIniImprovization(I-1,2)  ;     
         end
      end%   if I==1
%end %for I   while sum(sum(isnan(TimeTable)))   
end%   BuildingInitialSol
%%%%%%%%%%%%%%%%%%%%%%%%%%%%%%%%%%%%%%%%%%%%%%%%%%%%%% END BuildingInitialSol END %%%%%%%%%%%%%%%%%%%%%%%%%%%%%%%%%%%%%%%%%%%%%%%%%%%%%%%%%%%%%%%%%%
%%%%%%%%%%%%%%%%%%%%%%%%%%%%%%%%%%%%%%%%%%%%%%%%%%%%%%%%%%%%%%%%%%%%%%%%%%%%%%%%%%%%%%%%%%%%%%%%%%%%%%%%%%%%%%%%%%%%%%%%%%%%%%%%%%%%%%%%%%%%%%%%%%%%

 function[BCLoc,WCLoc]=ReFindBWCost(HM0) 
   BCLoc=nan(1,2);     WCLoc=nan(1,2);    
   BCLoc(1,1)= HM0{1}{1};  BCLoc(1,2)=1;   WCLoc(1,1)= HM0{1}{1}; WCLoc(1,2)=1; 
   for tt1= 2: size(HM0,2)
       if HM0{tt1}{1}<BCLoc(1,1) BCLoc(1,1)=HM0{tt1}{1};  BCLoc(1,2)=tt1; end
       if HM0{tt1}{1}>WCLoc(1,1) WCLoc(1,1)=HM0{tt1}{1};  WCLoc(1,2)=tt1; end
   end   
 end % end function ReFindBWCost
    
 function [NH1]=ReNumberingGroupsofNH(NeH1)  
   NH1= nan(LocNo,Timeslots);

   %initialize programs' counters
   NH_Cnt=zeros(1,27);       
   
   for NC1= 1: LocNo 
     NC2= 1;
     while NC2 <= 6 

       %TO SELECT COMPLETE SUB PROGRAM EX. s2:s6
       startloop= NC2;
       endloop=startloop;
       while endloop <=6
         %Check if slot is not nan
          if isnan(NeH1(NC1,endloop))
            endloop=endloop+1;
            startloop=startloop+1;
            continue;
          end
          if NeH1(NC1,endloop) == NeH1(NC1,endloop+1)
              if endloop+1==7
                  CurrentProg= floor(NeH1(NC1,endloop)/1000);  
                  NH_Cnt(1,CurrentProg)=NH_Cnt(1,CurrentProg)+1;
                  NH1(NC1,startloop:endloop+1)=CurrentProg*1000+NH_Cnt(1,CurrentProg);
                  NC2=endloop;
                  startloop=endloop+1;
                  endloop=startloop;
              else
                  endloop=endloop+1;
              end
          else
              CurrentProg= floor(NeH1(NC1,endloop)/1000);  
              NH_Cnt(1,CurrentProg)=NH_Cnt(1,CurrentProg)+1;
              NH1(NC1,startloop:endloop)=CurrentProg*1000+NH_Cnt(1,CurrentProg);
              NC2=endloop;
              startloop=endloop+1;
              endloop=startloop;
          end
       end
      NC2=NC2+1;
     end% while NC2 <= 6 
    end   %for NC1
    
   
   
   
end% function ReNumberingGroupsofNH(NeH1)    

    
function [NHSPCounters]=ReturnNHMPCounters(NH_SPCounters)  
 
   NHSPCounters= zeros(2,5);
   Summation=0;
   for j10=1:27
      rep=  rem(NH_SPCounters(1,j10),1000); %return # of sub programs
      MProNum= ReturnrndMProg(j10);%find major program
      NHSPCounters(1,MProNum)=  NHSPCounters(1,MProNum)+rep;
   end% for j10

   %compute number of programs (Mp1-Mp5) and the percentage of use - 5 is the sum of programs-
    for lo=1:5  NHSPCounters(2,lo)= NHSPCounters(1,lo)/sum( NHSPCounters(1,1:5));   end;  
  
 end% function ReturnNHMPCounters


function [NH_RSPC]=ReComputeSPCounter(NeHary)
   NH_RSPC= zeros(2,27);
   %initialize programs' counters
   for Co1= 1: 27       NH_RSPC(1,Co1)=1000 * Co1;     end;
   
   for NC1= 1: LocNo 
     NC2= 1;
     while NC2 <= 6 
       %Check if slot is not nan
       if isnan(NeHary(NC1,NC2))
           NC2=NC2+1;
           continue;
       end
       %TO SELECT COMPLETE SUB PROGRAM EX. s2:s6
        if NeHary(NC1,NC2) == NeHary(NC1,NC2+1)
            NC2=NC2+1;
            continue
        end
         
       CurrentProg= floor(NeHary(NC1,NC2)/1000);  
       NH_RSPC(1,CurrentProg)=NH_RSPC(1,CurrentProg)+1;
       NC2=NC2+1;
     end% while NC2 <= 6 
     
     %TO check whetrher slot 6 and 7 contain same value
      if NeHary(NC1,6) == NeHary(NC1,7)
         CurrentProg= floor(NeHary(NC1,6)/1000);  
         NH_RSPC(1,CurrentProg)=NH_RSPC(1,CurrentProg)+1;
      end
    end
    
   
   
   
end% function ReComputeSPCounter(NeH)    

function [printsummary]=ReturnNHPrintSummary(NHar)
  NHPrintSumry ={{0,0},{0,0},{0,0},{0,0},{0,0},{nan,7}};
  for su=1:LocNo-1   NHPrintSumry= [NHPrintSumry;{{0,0},{0,0},{0,0},{0,0},{0,0},{nan,7}}]; end %initial values ; 7 represents the no of unallocated slots 

  for u1=1:LocNo 
      u2=1;
      while u2 <=7
          if u2+1>7 break; end %chicking slot range not exceed 7   
          if isnan(NHar(u1,u2))  u2=u2+1; continue; end   %chicking nan value
          CountSlots=1;
         
          if NHar(u1,u2)==NHar(u1,u2+1)
              while NHar(u1,u2)==NHar(u1,u2+1)
                  CountSlots=CountSlots+1;
                  rMPro=ReturnrndMProg(floor(NHar(u1,u2)/1000));                 
                  u2=u2+1;
                  if u2+1>7 break; end %chicking slot range not exceed 7   
              end
              u2=u2+1;
          else
               rMPro=ReturnrndMProg(floor(NHar(u1,u2)/1000));  
               u2=u2+1;
          end
          
          NHPrintSumry=UpdateSummaryTable(u1,rMPro,CountSlots,NHPrintSumry);

      end% while s2
  end %for s1
  
  printsummary=[];
  for p=1: LocNo
   printsummary= [printsummary ; NHPrintSumry{p, :}]; % SummTaBle contains 2 values(v1+v2) *5 + unallocated slots  v1:count the no of repeated Main program in every Muzdalifa Location, whereas v2 refers to no of reserved slots in current Main Program
end  
  
end %  function ReturnNHPrintSummary


function [rndMPro] =ReturnrndMProg(Spro)% fing main program from sub program
   if(Spro>=1 && Spro<=6)  rndMPro=1; elseif(Spro>=7 && Spro<=15)  rndMPro=2;elseif(Spro>=16 && Spro<=18)  rndMPro=3; elseif(Spro>=19 && Spro<=24)  rndMPro=4; elseif(Spro>=25 && Spro<=27)  rndMPro=5; else disp ('errrrrror'); end
end


function [TTabl,MPCount,SPCount,cost,mySummaryT,printsummary] =FillingSlot2(TTable,tn,AllP,rndSPro,rndMPro)% find main program from sub program
        
    TTabl=nan;   MPCount=nan;       SPCount=nan;        mySummaryT=nan;
    TTabl=TTable; cost=0;
    
    MPCount(1,rndMPro)= MPCount(1,rndMPro)+1;   
    SPCount(1,rndSPro)= SPCount(1,rndSPro)+1;
    countslot=0;
    for f1=1: size(TTabl,2) % 7slots Fill the Timetable with the selected prog
       if AllP(rndSPro,f1)==1 
           TTabl(tn,f1)=SPCount(1,rndSPro);
           countslot=countslot+1; % count the allocated slots
       end
    end% for
    
     
  %calculate the current percentage use of all 5 programs
  for ccpu=1:5 MPCount(2,ccpu)= MPCount(1,ccpu)/sum(MPCount(1,:));   end
  

%return number of main program used and the reserved slots if any
%e.g  program P1 at loc 1 contains 3 P1Slots  ---- P2 1 P2Slots 3 and so on
mySummaryT=UpdateSummaryTable(tn,rndMPro,countslot,mySummaryT);
printsummary=[];
for p=1: LocNo
   printsummary= [printsummary ; mySummaryT{p, :}]; % SummTaBle contains 2 values(v1+v2) *5 + unallocated slots  v1:count the no of repeated Main program in every Muzdalifa Location, whereas v2 refers to no of reserved slots in current Main Program
end  
  cost=ComputeCost(TTabl, MPCount,printsummary);
end %FillingSlot2 function


function [TTabl,MPCount,SPCount,cost,mySummaryT,printsummary] =FillingSlot(TTable,tn,AllP,rndSPro,MPCounter,SPCounter,rndMPro,MySummaryT, ComputeCostFun)% find main program from sub program
        
    TTabl=nan;   MPCount=nan;       SPCount=nan;        mySummaryT=nan;
    TTabl=TTable;MPCount=MPCounter; SPCount=SPCounter;  mySummaryT=MySummaryT;     cost=nan;
    countslot=0;
    for f1=1: size(TTabl,2) % 7slots Fill the Timetable with the selected prog
       if AllP(rndSPro,f1)==1 
           TTabl(tn,f1)=SPCount(1,rndSPro);
           countslot=countslot+1; % count the allocated slots
       end
    end% for
    
%return number of main program used and the reserved slots if any
%e.g  program P1 at loc 1 contains 3 P1Slots  ---- P2 1 P2Slots 3 and so on
mySummaryT=UpdateSummaryTable(tn,rndMPro,countslot,mySummaryT);
printsummary=[];
if ComputeCostFun==1 
  MPCount(1,rndMPro)= MPCount(1,rndMPro)+1;   
  SPCount(1,rndSPro)= SPCount(1,rndSPro)+1;  
  %calculate the current percentage use of all 5 programs
  for ccpu=1:5 MPCount(2,ccpu)= MPCount(1,ccpu)/sum(MPCount(1,:));   end
  for p=1: LocNo
      printsummary= [printsummary ; mySummaryT{p, :}]; % SummTaBle contains 2 values(v1+v2) *5 + unallocated slots  v1:count the no of repeated Main program in every Muzdalifa Location, whereas v2 refers to no of reserved slots in current Main Program
  end  
    cost=ComputeCost(TTabl, MPCount,printsummary); 
end

end %FillingSlot function


function[COST]=ComputeCost(TTABle, MPCounT,printsummarY)
H1Cost=0; H3Cost=0; S1Cost=0; S2Cost=0; S3Cost=0;

COST=0;   
H1Cost= computeH1Cost (TTABle);
H3Cost= computeH3Cost (MPCounT);


S1Cost= round(computeS1Cost (MPCounT)*1);

S2Cost= computeS2Cost (TTABle)*5;  

S3Cost= computeS3Cost (printsummarY)*1;

COST=H1Cost+H3Cost+S1Cost*1+S2Cost*1+S3Cost*1;
end %ComputeCost        
        

%return Cost of First Constraint
function [CostH1]= computeH1Cost (TiTa)
 CostH1=0;
 occurH1=0;
 for LOC=1: size(TiTa,1)-1
   for Ts=1:7 
      key= TiTa(LOC,Ts);
      for LOC2=LOC+1:size(TiTa,1)
         for Ts2=1:7 
          if ~isnan(key) && key == TiTa(LOC2,Ts2)
              occurH1=occurH1+1;
          end 
         end
      end
   end
 end
 CostH1=occurH1*1000;
 if CostH1>0
     CostH1;
 end
end%  computeH1Cost

%return Cost of third hard Constraint
function [CostH3]= computeH3Cost(MPCOUNTER)
 SumH3=0;
 
 for T=1:5 
     if MPCOUNTER(1,T)<Percentage(1,T)
        SumH3=SumH3+1;
     end
 end
CostH3=SumH3*1000;
end%  computeH3Cost


%return Cost of First Soft Constraint
function [CostS1]= computeS1Cost(MPCOUNTER)
 CostS1=0;
 sumS1=0;

 sumS1= abs((MPCOUNTER(2,1)-M1(1,2))*1000) + abs((MPCOUNTER(2,2)-M2(1,2))*1000) +  abs((MPCOUNTER(2,3)-M3(1,2))*1000) +  abs((MPCOUNTER(2,4)-M4(1,2))*1000) +  abs((MPCOUNTER(2,5)-M5(1,2))*1000);   
 CostS1=sumS1; % round((sumS1)) ;
end%  computeS1Cost


%return Cost of Second Soft Constraint
function [CostS2]= computeS2Cost(TiTa)
 CostS2=0;
 occurS2=0;
 for LOC=1: size(TiTa,1) 
   for Ts=1:7 
      if isnan(TiTa(LOC,Ts))
          occurS2=occurS2+1;
      end
   end
 end
 CostS2=occurS2;
end%  computeS2Cost


%return Cost of Third Soft Constraint
 function [CostS3]= computeS3Cost(printSamry)
 CostS3=0;
 SummMP=0; 
 SummTotal=0;
 for LOC=1: LocNo
 SummMP= 6- (printSamry{LOC,1} + printSamry{LOC,3} + printSamry{LOC,5} + printSamry{LOC,7} + printSamry{LOC,9}); %compute the number of main programs at every location and deduct 7 from it to observe the toatal reserved program in every location
 SummTotal= SummMP + SummTotal;
 SummMP=0;
 end

 CostS3=SummTotal;
end%  computeS3Cost


%return number of main program used and the reserved slots if any
function [SummT] = UpdateSummaryTable(locID,rndMP,counTS,SummaryT) 
 SummT=nan;
 SummT=SummaryT;
 SummT{locID,rndMP}{1}=SummT{locID,rndMP}{1}+1;
 SummT{locID,rndMP}{2}=SummT{locID,rndMP}{2}+counTS;
 sumfreeslots=0;
 for counterslots=1:5 % Count all reserved slots for all major programs in every location in muzdalefa
    sumfreeslots= sumfreeslots+SummT{locID,counterslots}{2};
 end   
 SummT{locID,6}{2}=7-sumfreeslots;% decrease the unallocated slots by 7 (7 is the total number  of slots )

end%  UpdateSummaryTable
 

function [result] = ReturnCheckFilling(SProg,TimeT) %check whether there is a place for chosen sub program
 result=1; 
 for i1=1: size(TimeT,2)
    if(isnan(TimeT(1,i1)) ) % if location is free then continue
        continue;
    else
        if (SProg(1,i1)==1)% check whether the program at slot i1 is 1 and the Timetable includes a number,  If true then Clash will be observerd 
            result=0;% unavailable slot
            break;
        end
    end
 end
end% ReturnCheckFilling

function [result] = ReturnCheckFillingStartEnd(SProg,TimeT,StartS,EndS) %check whether there is a place for chosen sub program
 result=1; 
 for i1=1: 7
    if SProg(1,i1)==1 
        if~(i1>=StartS && i1<=EndS && isnan(TimeT(i1))) % check whether the program at slot i1 is 1 and the Timetable includes a number,  If true then Clash will be observerd 
            result=0;% unavailable slot
            break;
        end
    end

 end
end% ReturnCheckFilling

function [l,s] = ReturnEmptySlot(TimeT)  
 found=0; l=nan; s=nan;
 for i1=1: size(TimeT,1)
     for j1=1: size(TimeT,2)
        if isnan(TimeTable(i1,j1))
            l=i1;
            s=j1;
            found=1;
            break;
        end
     end
     if found==1
         break;
     end
 end
end% ReturnEmptySlot


    
function [TTPz,RSPC] = ReturnSubProgTTInfo(TTSP,SPCountrs)  
%To Print detailed Programs with locations e.g P1: nan nan 1010 nan nan nan nan
%To compute number of programs (p1-p27) and the percentage of use - 28 is the sum of programs-

TTPz=nan(1,8,27);
CSPz=[1,1,1,1,1,1,1,1,1,1,1,1,1,1,1,1,1,1,1,1,1,1,1,1,1,1,1];

for SP1=1 : LocNo
nomoreslots=0;
SP2=1;
    while SP2<= 7 %no of slots
        PROGCounter=1;
        while PROGCounter<=27
            if SP2==7 || isnan(TTSP(SP1,SP2)) break;  end
            if floor(TTSP(SP1,SP2)/1000)==PROGCounter  
                for SP3=SP2:7
                    TTPz(CSPz(PROGCounter),1,PROGCounter)=SP1;
                    TTPz(CSPz(PROGCounter),SP3+1,PROGCounter)=TTSP(SP1,SP3); 
                    if SP3==7  SP2=7;  CSPz(PROGCounter)=CSPz(PROGCounter)+1;  nomoreslots=1; break;   end
                    if TTSP(SP1,SP3+1)~=TTSP(SP1,SP3)
                        SP2=SP3;
                        CSPz(PROGCounter)=CSPz(PROGCounter)+1;
                        break;
                    end
                    
                end
                PROGCounter=PROGCounter+1;
            else
                PROGCounter=PROGCounter+1;
            end
        end
        if nomoreslots==1 break; end
         SP2=SP2+1;
    end %while SP2=
end

%compute number of programs (p1-p27) and the percentage of use - 28 is the sum of programs-
RSPC=zeros(28,2); for lo=1:27  RSPC(lo,1)= rem(SPCountrs(1,lo),1000);  end; SumRSPC=sum( RSPC(1:27,1)); RSPC(28,1)= SumRSPC;
                  for lo=1:27  RSPC(lo,2)= (RSPC(lo,1)/SumRSPC)*100;   end;  

end %ReturnSubProgTTInfo


function []= PrintResults(LocNo,TT,MPC,SPC,printsummary,TTPz,SPrgCount,RunStat,BestImpro,tend)  


xls_check_if_open(filename2,'close');
excel    = actxserver ('Excel.Application');

if exist(filename2,'file')==0
    xlswrite(filename2,{'Location'},'Timetable','A1');   xlswrite(filename2,{'Slot1'},'Timetable','B1');  xlswrite(filename2,{'Slot2'},'Timetable','c1');   xlswrite(filename2,{'Slot3'},'Timetable','D1');   xlswrite(filename2,{'Slot4'},'Timetable','e1');   xlswrite(filename2,{'Slot5'},'Timetable','f1');   xlswrite(filename2,{'Slot6'},'Timetable','g1'); xlswrite(filename2,{'Slot7'},'Timetable','h1'); 

    xlswrite(filename2,{'no of groups allocated'},'Summary','B1');xlswrite(filename2,{'Percentage'},'Summary','C1');xlswrite(filename2,{'# Program1'},'Summary','D1');xlswrite(filename2,{'# Program2'},'Summary','E1');xlswrite(filename2,{'# Program3'},'Summary','F1');xlswrite(filename2,{'# Program4'},'Summary','g1');xlswrite(filename2,{'# Program5'},'Summary','h1');
  xlswrite(filename2,{'Total Programs'},'Summary','A29'); xlswrite(filename2,{'Utilization of Locations'},'Summary','A30');
    xlswrite(filename2,{'RunStat'},'Summary','K1'); xlswrite(filename2,{'BestImpro'},'Summary','V1');xlswrite(filename2,{'Avg Time'},'Summary','j1');

   xlswrite(filename2,{'Location'},'Unscheduled Slots','A1');xlswrite(filename2,{'Slot1'},'Unscheduled Slots','B1'); xlswrite(filename2,{'Slot2'},'Unscheduled Slots','c1'); xlswrite(filename2,{'Slot3'},'Unscheduled Slots','d1'); xlswrite(filename2,{'Slot4'},'Unscheduled Slots','e1'); xlswrite(filename2,{'Slot5'},'Unscheduled Slots','f1'); xlswrite(filename2,{'Slot6'},'Unscheduled Slots','g1'); 
else
%excel.Visible = 1;
 
    workbook = excel.Workbooks.Open( strcat('C:\Users\shamb\Desktop\Muzdalifa Paper\code\HSA\', filename2));
    
    workbook.Worksheets.Item(1).Activate;   workbook.ActiveSheet.Range('b2:b10001:x2:x10001').Delete;
    workbook.Worksheets.Item(2).Activate;   workbook.ActiveSheet.Range('b2:b10001:x2:x10001').Delete;
    workbook.Worksheets.Item(3).Activate;   workbook.ActiveSheet.Range('a2:a10001:x2:x10001').Delete;


    workbook.Save;
    excel.Workbook.Close;
    invoke(excel, 'Quit'); 
    delete(excel);    
end


xlswrite(filename2,TT,'Timetable','B2');
xlswrite(filename2,printsummary,'Timetable','K2');  

%Find Number of free Slots and compute the Utilizatoion of Location
SummFreeSlots=0;
for myLoop=1: size(printsummary,1)     SummFreeSlots=SummFreeSlots + printsummary{myLoop,12}; end
xlswrite(filename2,1-(SummFreeSlots/(7*size(TT,1))),'Summary','B30');


xlswrite(filename2,SPrgCount(:,1),'Summary','B2');
xlswrite(filename2,SPrgCount(:,2),'Summary','C2');
xlswrite(filename2,MPC,'Summary','D2');
xlswrite(filename2,tend ,'Summary','j1');
xlswrite(filename2,RunStat,'Summary','K2');  xlswrite(filename2,mean(RunStat),'Summary','K33');  xlswrite(filename2,std(RunStat),'Summary','K34'); xlswrite(filename2,min(RunStat),'Summary','K35'); xlswrite(filename2,max(RunStat),'Summary','K36');
xlswrite(filename2,BestImpro,'Summary','w2');


msopen (filename2); 

end%function Print


end% MAin Function
